# Supplementary material for: Correction: In Porphyromonas gingivalis VimF Is Involved in Gingipain Maturation through the Transfer of Galactose
Source: PLoS One. 2019 Sep 23;14(9):e0223145. doi: 10.1371/journal.pone.0223145 (PMC6756511; doi:10.1371/journal.pone.0223145)
Supplement: S1 File — (ZIP) [file pone.0223145.s001.zip]

Archive with 2 entries (2 files):
- Original Figures 4 and 8.pdf
- Uncropped Images for Fig 4 and 8.pptx
